# Supplementary material for: Marine diversity in the biosphere reserve of the most oceanic island in the Gulf of California: San Pedro Mártir
Source: Zookeys. 2021 Oct 15;1062:177–201. doi: 10.3897/zookeys.1062.67964 (PMC8536610; doi:10.3897/zookeys.1062.67964)
Supplement: Supplementary material 2 — Table S2 [file zookeys-1062-177-s002.xlsx]

## Sheet: Abundace
Table S.2. Total abundance of invertebrates. Abbreviations: n = number of transects
Species	2007	2008	2009	2010	2011	2012	2013	2014	2015	2016	2017	TOTAL
	n = 30	n = 72	n = 67	n = 72	n =67	n = 74	n = 72	n = 79	n = 53	n = 72	n = 72
Hyotissa hyotis	32	306	216	256	160	37	190	91	108	91	12	1499
Pinctada mazatlanica	3	10	4	6	11	4	7	3	2	2	11	63
Pinna rugosa	0	0	2	0	0	0	0	0	0	0	0	2
Pteria sterna	2	2	0	13	12	14	15	8	0	2	1	69
Spondylus limbatus	8	16	3	1	5	5	2	7	1	0	0	48
Octopus bimaculatus	0	0	2	11	0	0	0	0	0	0	0	13
Strombus gracilior	0	3	1	0	0	0	0	0	0	0	0	4
Titanostrombus galeatus	1	16	12	3	2	17	15	2	3	3	0	74
Strombina maculosa	0	3	0	0	0	0	0	0	0	0	0	3
Triplofusus princeps	0	8	2	2	0	2	0	1	0	0	0	15
Hexaplex erythrostomus	0	15	1	1	31	9	11	16	8	9	6	107
Hexaplex nigritus	2	5	10	1	0	5	2	6	4	24	4	63
Hexaplex princeps	38	53	49	66	20	4	36	10	7	1	16	300
Turbo fluctuosus	0	0	0	0	0	9	0	0	0	0	0	9
Heliaster kubiniji	6	5	1	0	1	2	1	0	0	3	0	19
Echinaster tenuispina	13	24	20	31	48	22	17	16	13	17	10	231
Acanthaster planci	12	3	0	1	1	0	0	0	2	2	5	26
Asteropsis carinifera	2	6	0	2	5	1	15	22	14	12	2	81
Mithrodia bradleyi	3	13	8	13	3	6	0	2	0	11	5	64
Pharia pyramidata	157	290	225	202	263	227	257	239	89	339	240	2528
Phataria unifascialis	293	411	337	178	557	407	602	316	192	706	250	4249
Nidorellia armata	0	1	2	0	1	0	0	1	0	4	0	9
Pentaceraster cumingi	81	51	29	66	63	18	56	23	24	61	20	492
Arbacia stellata	0	0	0	0	0	0	0	0	8	0	0	8
Echinometra vanbrunti	0	0	1	0	0	0	0	0	3	0	0	4
Toxopneustes roseus	0	2	1	0	1	0	4	1	0	13	0	22
Tripneustes depressus	437	540	125	347	326	134	145	275	42	53	32	2456
Eucidaris thouarsii	481	1144	1215	1227	2847	1287	4411	1237	1542	1581	859	17831
Centrostephanus coronatus	5	55	8	17	6	4	10	8	31	13	0	157
Diadema mexicanum	43	115	6	14	14	8	139	71	18	35	14	477
Isostichopus fuscus	23	46	14	16	18	4	27	4	6	11	1	170
Antipathes galapagensis	18	43	99	60	158	13	58	48	37	96	4	634
Stenorhynchus debilis	0	0	0	0	0	2	0	0	0	0	0	2
Panulirus inflatus	0	0	0	0	4	0	0	3	2	1	0	10
Panulirus interruptus	2	3	11	8	2	0	0	0	1	0	0	27
