# Supplementary material for: Marine diversity in the biosphere reserve of the most oceanic island in the Gulf of California: San Pedro Mártir
Source: Zookeys. 2021 Oct 15;1062:177–201. doi: 10.3897/zookeys.1062.67964 (PMC8536610; doi:10.3897/zookeys.1062.67964)
Supplement: Supplementary material 3 — Table S3 [file zookeys-1062-177-s003.xlsx]

## Sheet: Abundance
Table S.3. Total abundance of fishes. Abbreviations: n = number of transects
Species	2007	2008	2009	2010	2011	2012	2013	2014	2015	2016	2017	TOTAL
	n = 76	n = 143	n = 144	n = 144	n =141	n =135	n = 144	n = 132	n = 109	n = 144	n = 150
Heterodontus francisci	1	1	0	0	0	0	0	0	0	0	0	2
Diplobatis ommata	1	0	2	0	0	0	0	0	0	0	0	3
Narcine entemedor	0	1	0	1	0	0	0	0	0	0	1	3
Pseudobatos productus	2	0	0	0	0	1	0	0	0	0	0	3
Urobatis concentricus	11	0	17	13	11	28	22	0	0	14	14	130
Gymnothorax castaneus	4	1	2	0	2	1	1	0	0	0	1	12
Gymnothorax dovii	0	0	0	0	0	0	0	0	0	4	0	4
Muraena lentiginosa	3	1	2	0	0	1	0	0	0	2	1	10
Ophioblennius steindachneri	18	22	13	58	8	0	56	48	4	7	4	238
Diodon holocanthus	9	8	6	8	7	7	8	6	8	10	8	85
Diodon hystrix	0	0	1	0	0	1	2	3	1	0	0	8
Canthigaster punctatissima	0	0	0	1	0	0	1	0	48	119	1	170
Sphoeroides lobatus	0	0	0	0	0	1	0	0	0	0	0	1
Balistes polylepis	10	54	57	51	245	79	81	662	948	408	1219	3814
Sufflamen verres	0	0	0	0	0	0	0	0	1	4	11	16
Scorpaena mystes	26	37	19	21	22	35	15	10	15	23	22	245
Alphestes immaculatus	5	43	26	34	10	5	3	6	5	2	2	141
Cephalopholis panamensis	16	102	41	41	47	42	11	25	37	21	10	393
Epinephelus analogus	2	0	0	0	0	0	0	0	0	0	1	3
Epinephelus labriformis	18	29	10	14	10	8	1	10	5	4	13	122
Mycteroperca jordani	1	18	17	29	7	24	1	6	2	0	3	108
Mycteroperca prionura	0	7	4	3	2	3	1	5	2	1	1	29
Mycteroperca rosacea	196	890	1025	690	823	368	269	626	279	586	1266	7018
Paralabrax auroguttatus	1	0	0	0	0	0	0	0	0	0	0	1
Paralabrax maculatofasciatus	1	0	1	0	0	0	0	0	0	0	0	2
Paranthias colonus	66	796	967	989	827	1309	1014	973	1127	1517	1200	10785
Serranus psittacinus	170	90	112	133	109	292	141	114	68	138	62	1429
Apogon pacificus	0	0	0	0	2	0	0	0	0	2	0	4
Apogon retrosella	0	0	0	11	15	10	2	0	0	0	1	39
Seriola lalandi	0	1	2	0	0	0	0	0	0	0	1	4
Hoplopagrus guentherii	1	0	3	2	2	2	0	0	0	0	1	11
Lutjanus argentiventris	6	33	68	49	50	34	37	37	29	54	94	491
Lutjanus viridis	0	0	0	0	2	0	0	0	0	0	0	2
Anisotremus davidsonii	0	0	0	0	0	0	0	0	0	1	1	2
Anisotremus interruptus	12	21	10	1	51	28	9	17	22	8	23	202
Haemulon flaviguttatum	0	0	0	0	5	0	0	23	0	0	4	32
Haemulon maculicauda	0	12	0	3	135	43	0	0	6	30	0	229
Haemulon sexfasciatum	29	37	75	104	50	57	27	19	34	50	57	539
Calamus brachysomus	0	6	27	9	17	5	11	9	4	8	0	96
Pareques fuscovittatus	0	15	5	19	4	13	0	41	4	81	2	184
Mulloidichthys dentatus	0	0	0	0	2	0	0	0	0	0	0	2
Girella simplicidens	111	144	146	168	341	226	393	312	268	681	95	2885
Kyphosus azureus	0	0	0	0	0	0	0	0	0	6	0	6
Kyphosus elegans	0	0	0	0	18	0	0	0	0	0	0	18
Kyphosus vaigiensis	0	0	2	0	0	9	9	0	0	8	2	30
Chaetodon humeralis	0	0	7	1	4	8	2	2	9	3	7	43
Johnrandallia nigrirostris	30	10	26	40	13	10	3	16	40	36	73	297
Holacanthus clarionensis	0	0	3	0	0	0	0	0	0	0	0	3
Holacanthus passer	392	483	445	411	606	327	364	461	287	387	366	4529
Pomacanthus zonipectus	14	5	19	10	6	5	4	9	8	9	10	99
Cirrhitichthys oxycephalus	0	0	0	0	4	8	7	40	40	17	0	116
Cirrhitus rivulatus	2	15	10	10	15	3	6	3	2	2	2	70
Abudefduf troschelii	17	338	119	720	15	2	70	187	373	333	127	2301
Chromis atrilobata	10917	18349	11420	10679	4647	4950	9325	6116	5666	2943	1309	86321
Chromis limbaughi	6	23	85	35	106	13	6	0	0	8	5	287
Microspathodon dorsalis	0	1	2	1	0	1	1	0	0	0	0	6
Stegastes acapulcoensis	0	0	10	64	0	0	0	0	0	0	0	74
Stegastes flavilatus	0	2	0	0	0	0	2	0	3	1	0	8
Stegastes rectifraenum	1530	1310	853	2527	1327	1633	2013	2511	733	985	511	15933
Bodianus diplotaenia	558	890	756	1201	1093	992	706	756	409	389	236	7986
Halichoeres chierchiae	75	19	19	13	57	2	6	17	2	4	4	218
Halichoeres dispilus	377	642	480	462	305	220	262	336	141	66	46	3337
Halichoeres melanotis	0	0	0	0	51	0	0	0	0	0	0	51
Halichoeres nicholsi	2	38	17	37	36	41	23	21	19	14	7	255
Halichoeres notospilus	12	49	22	46	14	51	16	17	0	10	0	237
Halichoeres semicinctus	16	1	0	2	3	6	5	0	1	5	3	42
Semicossyphus pulcher	0	0	0	0	0	0	1	0	0	5	2	8
Thalassoma grammaticum	0	0	10	26	0	0	0	0	0	0	0	36
Thalassoma lucasanum	1402	1472	2777	3140	535	574	1048	1060	1092	486	211	13797
Nicholsina denticulata	1	0	1	8	8	0	0	0	0	0	0	18
Scarus compressus	1	5	1	3	0	0	0	20	0	1	0	31
Scarus ghobban	3	6	2	0	0	0	0	0	0	0	1	12
Prionurus punctatus	73	305	176	99	111	75	114	161	89	167	201	1571
