# Supplementary material for: Marine diversity in the biosphere reserve of the most oceanic island in the Gulf of California: San Pedro Mártir
Source: Zookeys. 2021 Oct 15;1062:177–201. doi: 10.3897/zookeys.1062.67964 (PMC8536610; doi:10.3897/zookeys.1062.67964)
Supplement: Supplementary material 4 — Table S4 [file zookeys-1062-177-s004.xlsx]

## Sheet: Hoja1
Table S.4. Results of post-hoc analysis for ecological indicators of invertebrate and fishes, species richness (S), Shannon-Wiener diversity (H'), and Pielou evenness (J'). p < 0.001 values are considered as statistically different
Invertebrates		S’	H’	J’
2007	2008
2007	2009
2007	2010
2007	2011		*
2007	2012	*	*
2007	2013		*
2007	2014	*	*
2007	2015	*	*
2007	2016
2007	2017	*	*
2008	2009
2008	2010
2008	2011		*
2008	2012	*	*	*
2008	2013	*	*	*
2008	2014	*	*
2008	2015	*	*
2008	2016	*	*
2008	2017	*	*
2009	2010
2009	2011
2009	2012	*
2009	2013
2009	2014
2009	2015	*	*
2009	2016
2009	2017	*
2010	2011
2010	2012	*
2010	2013
2010	2014	*
2010	2015	*
2010	2016
2010	2017	*
2011	2012	*
2011	2013
2011	2014
2011	2015	*
2011	2016
2011	2017	*
2012	2013	*
2012	2014
2012	2015
2012	2016	*	*
2012	2017
2013	2014	*
2013	2015	*
2013	2016		*	*
2013	2017	*
2014	2015
2014	2016	*
2014	2017
2015	2016	*	*
2015	2017
2016	2017	*	*
Fishes		S’	H’	J’
2007	2008
2007	2009
2007	2010		*	*
2007	2011		*	*
2007	2012		*	*
2007	2013
2007	2014		*	*
2007	2015		*	*
2007	2016		*	*
2007	2017	*	*	*
2008	2009
2008	2010		*	*
2008	2011		*	*
2008	2012		*	*
2008	2013	*
2008	2014		*	*
2008	2015
2008	2016		*	*
2008	2017	*	*	*
2009	2010		*
2009	2011		*	*
2009	2012
2009	2013
2009	2014			*
2009	2015
2009	2016		*	*
2009	2017	*		*
2010	2011			*
2010	2012	*
2010	2013	*	*
2010	2014
2010	2015
2010	2016	*		*
2010	2017	*		*
2011	2012		*
2011	2013		*	*
2011	2014
2011	2015		*	*
2011	2016
2011	2017	*
2012	2013			*
2012	2014
2012	2015
2012	2016			*
2012	2017	*		*
2013	2014		*	*
2013	2015
2013	2016		*	*
2013	2017	*	*	*
2014	2015
2014	2016
2014	2017	*
2015	2016			*
2015	2017	*		*
2016	2017
